# Supplementary material for: The Relationship of Hedonic Hunger, Macronutrient Balance, Nutrition Knowledge, and Body Image and Weight Control with Dietary Intake in Student Athletes and Exercisers
Source: Nutrients. 2024 Mar 8;16(6):772. doi: 10.3390/nu16060772 (PMC10974079; doi:10.3390/nu16060772)
Supplement: Supplementary file 1 [file nutrients-16-00772-s001.zip]

Archive with 1 entries (1 files):
- nutrients-2877756-supplementary.pdf
